# Supplementary material for: Pilot study on the effect of a Meditation–Mindfulness–Positive Psychology Training program on perceived stress and mental well-being in Korean nursing students: A mixed methods analysis
Source: PLoS One. 2026 Apr 21;21(4):e0345139. doi: 10.1371/journal.pone.0345139 (PMC13098892; doi:10.1371/journal.pone.0345139)
Supplement: S1 Data — Contains raw quantitative survey data used in all statistical analyses (pre- and post-test scores for mindfulness, perceived stress, gratitude disposition, self-compassion, and mental well-being). (XLSX) [file pone.0345139.s001.xlsx]

## Sheet: S1_data
group	sex	grade	age	p_health	exercise	religion	B_PW1	B_PW2	B_PW3	B_PW4	B_PW5	B_PW6	B_PW7	B_PW8	B_PW9	B_PW10	B_PW11	B_PW12	B_PW13	B_PW14	B_M1	B_M2	B_M3	B_M4	B_M5	B_M6	B_M7	B_M8	B_M9	B_M10	B_M11	B_M12	B_M13	B_M14	B_M15	B_T1	B_T2	B_T3	B_T4	B_T5	B_T6	B_S1	B_S2	B_S3	B_S4	B_S5	B_S6	B_S7	B_S8
1	1	2	22	3	2	2	1	1	1	3	3	2	3	3	3	3	3	3	3	2	4	4	4	5	5	4	4	4	4	2	2	6	3	2	4	4	4	2	4	4	2	3	3	3	3	3	3	4	4
1	1	2	23	3	2	2	4	4	4	4	4	2	3	3	3	5	4	4	4	4	4	2	3	2	2	4	5	5	2	5	5	3	4	3	3	4	5	3	4	5	4	3	3	3	2	2	3	3	2
1	1	1	22	3	1	2	3	3	3	2	2	1	4	4	4	3	3	2	2	3	5	5	5	3	4	5	4	5	5	4	4	3	5	4	3	5	4	2	5	6	1	3	2	2	3	4	4	3	3
1	1	1	26	1	1	1	2	2	2	1	3	0	1	1	2	1	2	1	1	1	3	5	5	4	2	2	5	7	5	6	5	6	6	6	2	6	6	2	5	6	1	5	3	1	5	1	1	1	5
1	1	2	24	3	2	2	4	4	5	3	4	3	4	3	5	4	5	4	3	4	4	4	6	2	6	6	7	6	3	5	7	2	3	0	6	7	7	1	6	6	1	3	4	5	2	4	5	5	2
1	1	2	39	3	1	1	3	3	3	1	2	1	1	1	2	2	2	1	2	1	3	3	2	2	2	3	4	4	4	4	4	2	4	1	2	4	4	2	4	4	2	1	2	2	1	3	2	2	1
1	1	2	21	3	1	2	2	2	3	3	5	0	1	2	1	1	5	1	3	1	3	5	4	2	4	4	2	3	6	4	5	2	5	4	2	3	3	6	5	5	2	3	3	4	2	4	3	4	3
1	1	2	21	3	2	1	3	3	3	2	2	2	3	4	4	3	4	2	1	2	3	4	4	5	5	4	5	4	5	4	3	7	5	5	3	6	6	2	6	6	2	2	4	3	4	4	3	4	2
1	1	1	21	3	1	2	3	3	1	4	2	0	1	0	3	2	3	1	1	1	3	4	3	2	2	4	4	5	5	4	4	3	5	4	5	5	4	3	5	4	2	4	4	2	2	3	3	3	2
1	1	2	22	3	2	2	2	2	3	1	3	1	2	2	3	3	2	3	1	1	4	3	5	4	3	4	3	2	5	4	3	4	4	5	5	5	6	2	6	6	2	2	4	4	4	3	3	4	3
1	1	2	26	3	1	1	3	3	3	2	2	1	2	2	2	3	3	4	3	3	5	4	4	5	3	4	2	3	4	3	4	5	4	4	3	6	6	2	5	6	1	4	3	3	3	2	3	3	3
1	1	2	28	3	2	2	3	2	3	2	3	2	2	2	3	2	3	2	4	4	4	3	5	2	3	4	4	4	4	4	5	3	4	2	4	5	5	3	6	4	2	2	4	3	1	4	3	3	1
1	1	2	22	3	1	2	5	4	5	4	5	3	3	3	3	5	4	4	4	4	6	2	7	2	6	6	7	6	2	6	6	2	2	2	5	6	7	2	6	7	2	2	4	3	2	4	3	4	2
1	1	2	24	3	1	2	4	4	4	1	3	0	0	0	4	1	5	3	5	2	7	2	5	2	2	7	4	3	5	3	6	3	5	3	3	5	5	3	5	5	2	4	4	4	5	2	2	2	4
1	1	2	23	3	2	2	2	3	2	3	4	1	2	1	2	3	3	2	1	1	4	4	5	2	4	6	4	6	4	6	3	2	4	3	4	5	3	4	4	5	2	2	3	3	2	4	4	3	1
1	1	2	22	3	1	2	2	2	1	1	1	0	1	1	1	3	1	1	1	1	6	2	6	0	4	5	3	2	3	0	5	0	2	0	6	4	5	4	5	3	2	4	4	4	1	5	5	4	2
2	1	2	23	2	2	1	4	4	3	1	2	2	2	1	2	1	2	1	1	1	4	5	3	5	5	3	5	5	6	5	4	5	6	4	6	7	6	2	7	6	1	2	4	5	2	4	4	3	1
2	1	2	26	3	3	1	3	3	3	3	5	2	2	2	3	3	3	3	3	3	3	2	2	5	2	3	5	5	2	5	4	5	2	1	6	6	6	1	6	6	1	4	4	4	1	2	3	4	3
2	1	1	21	1	1	2	5	4	4	3	4	2	3	2	4	3	5	5	4	4	4	5	5	3	3	4	7	7	5	6	6	3	4	2	5	7	7	1	6	7	1	3	4	4	2	5	4	2	1
2	1	2	23	1	2	2	3	4	3	3	3	3	3	2	4	3	4	3	2	2	5	4	4	3	4	4	3	5	4	6	4	5	4	3	4	6	5	2	5	6	2	4	4	4	2	4	3	4	3
2	1	2	23	1	2	2	3	3	2	2	3	0	3	2	3	3	4	3	3	3	3	2	3	6	5	4	6	6	4	6	3	5	2	2	2	5	4	2	5	5	1	2	3	4	2	3	4	3	1
2	1	2	26	1	1	1	3	4	4	5	5	2	1	2	3	4	4	5	3	4	6	4	3	4	5	5	7	7	6	6	6	3	3	4	4	6	6	1	7	7	1	3	4	4	4	5	5	5	1
2	1	1	22	1	2	2	3	3	3	2	2	2	3	2	2	2	2	2	1	1	2	3	5	3	5	5	4	4	4	4	4	5	4	4	3	6	5	2	6	5	1	4	3	3	4	3	3	3	2
2	1	1	21	1	1	1	4	4	4	4	4	3	3	3	4	2	3	4	3	3	4	5	6	3	4	4	6	6	3	4	4	3	3	3	5	5	5	2	4	5	2	3	2	3	2	4	3	4	2
2	1	1	22	2	2	1	5	4	4	2	4	4	4	3	4	4	5	4	4	3	5	2	4	3	6	4	5	3	4	2	4	3	3	4	4	6	7	1	7	5	2	4	3	2	3	3	2	3	2
2	1	1	21	3	2	2	3	4	4	4	4	3	4	4	4	4	4	4	4	3	4	4	3	3	3	3	4	5	5	4	3	3	5	4	5	5	4	2	6	5	1	2	2	3	3	4	3	3	2
2	1	1	22	3	1	2	4	4	4	5	4	4	3	4	4	4	4	3	3	3	4	2	4	4	3	4	5	6	5	5	4	2	4	3	4	6	7	2	6	7	2	2	3	4	1	3	4	4	2
2	1	1	22	2	1	1	4	3	3	1	5	2	1	3	3	3	4	2	2	1	3	4	3	4	2	4	5	3	6	3	2	4	4	3	3	5	5	3	6	6	2	5	2	2	4	2	2	3	5
[truncated: 71 more columns]
